# Supplementary material for: Dissemination strategies of clinical practice guidelines—mixed methods evidence synthesis protocol
Source: Clin Public Health Guidel. Author manuscript; Available in PMC 2025 Mar 11. (PMC7617474; doi:10.1002/gin2.70012)
Supplement: Supporting Information [file EMS203438-supplement-Supporting_Information.zip]

Archive with 2 entries (2 files):
- gin270012-sup-0001-dissemination_sr_compiled_search_strategies_20231108.pdf
- gin270012-sup-0002-dissemination_strategies_sr_data_extraction_template.xlsx
