# Supplementary material for: Dissemination strategies of clinical practice guidelines—mixed methods evidence synthesis protocol
Source: Clin Public Health Guidel. Author manuscript; Available in PMC 2025 Mar 11. (PMC7617474; doi:10.1002/gin2.70012)
Supplement: Supporting Information [file EMS203438-supplement-Supporting_Information.zip › gin270012-sup-0002-dissemination_strategies_sr_data_extraction_template.xlsx]

## Sheet: General guidance
	Dissemination strategies of Clinical Practice Guidelines – Mixed methods evidence synthesis
	Version: 02-08-2024
	General guidance
	Do not leave ANY cells blank.
	If an item is not reported, enter NR.
	If an item is not applicable, enter NA.
	Each cell has been explained sufficiently. If not clear, please contact sumanth@magicevidence.org
	If you have any comments for a particular data entry and you are not sure of the correctness, highlight the font in yellow colour
	You have to either any one of the risk assessment tools. For cross-sectional studies such as surveys - Page 3; for RCTs - RoB2 (page 4); for qualitative studies - CASP (page 5); for mixed-methods studies - MMAT (page 6) and for systematic reviews - AMSTAR 2 (page 7)
	In RoB2, assess the risk for each outcome. If there are multiple outcomes in one study, use one row for each outcome.
	To assess risk of bias, review additional guidance provided in the 'risk of bias guidance' document.

## Sheet: Study characteristics
Ref ID	Funding	Funding details (If funding section is 'NR', mention 'NA')	Trial/Protocol registration (if applicable)	Title	Sample characteristics	Phenomenon of Interest (Dissemination strategies)		Study characteristics		Evaluation (Type of outcome measure)									Setting (any setting where CPGs are disseminated to healthcare providers or patients/caregivers, parents, policy makers, product makers and funders)
					Types of end users included in the study	Dissemination product: Distinct outputs such as journal articles, infographics, flowcharts, summaries, newsletters, clinical protocols, presentations, webinars, brochures, educational material, decision aids. This also includes aggregate products (such as patient leaflets, posters, knowledge clips, etc) that may not contain the recognisable recommendations, but rather information derived from the…	Dissemination channel: The channel of delivery can be mass media (e.g., academic journals, books, websites, social media, radio, television, newspapers, magazines, newsletters), personal contacts (e.g., opinion leaders, change agents), information service systems (e.g., electronic medical record, online databases), training and educational programs (e.g., conferences, medical education, workshops…	Design	Location (Country/ region/ Global) FREE TEXT	Acquisition method (i.e., the channels and products end users use to get CPGs) Free text	Utilization (i.e., extent and frequency of access)	Use (i.e., the extent of application in practice) E.g., unique visitors to a guideline website OR visitors overall. 1=Unique vistors 2=Overall visitors 3=Downloads Other (Free text)	Type of barrier (i.e., an aspect of a dissemination strategies that hinder access, understanding and use by end users) Free text	Type of facilitators (i.e., aspects of a dissemination strategies that improves access, understanding and use by end users) Free text	Utility (i.e., the satisfaction of end users with dissemination strategies with regards to understanding and meeting information needs) Free text	Usefulness (i.e., the end users’ perceptions on dissemination strategies’ benefits and effect on care) Free text	Unmet needs related to dissemination products, for each type of end user Free text	Unmet needs related to dissemination channels, for each type of end user Free text	Setting for healthcare providers	Details of the setting (FREE TEXT)
	0=No funding received 1=Industry 2=Government 3=Institutional 4=Not-for-profit foundation NR=not reported				1=Patients and public (e.g., consumers, social workers, care givers, families) 2=Providers (e.g.,doctors, nurses, hospitals) 3=Purchasers (e.g., government, employer) 4 = Payers (e.g., Insurance, Individuals) 5 = Policy makers (e.g., department of health, professional associations) 6 = Product makers (e.g. pharma companies) 7 = Principal investigators (e.g., other researchers)			1 = Survey 2 = Qualitative study 3 = Case study 4 = trial or experiemental study 5 = Retrospective data analysis 6 = Mixed-methods study 7 = Systematic review			1 = Extent 2 = Frequency 3 = Both extent and frequency (e.g., If the paper describes the extent of guideline utilisation, then mark it as 2)								1= Primary healthcare 2= Secondary healthcare 3 = Tertiary healthcare 4= Combination

## Sheet: Risk of bias - cross-sectional
For the detailed guidance and examples on this Risk of bias tool, please click the link: https://www.distillersr.com/resources/methodological-resources/risk-of-bias-instrument-for-cross-sectional-surveys-of-attitudes-and-practices-distillersr
Ref ID	Is the source population representative of the population of interest? 1=Definitely yes (low risk of bias) 2= Probably yes 3= Probably no 4= Definitely no (high risk of bias) Examples of low risk of bias: Selection of target population (either the entire population or a random sample) from a representative population roster such as a national association database Examples of higher risk of bias (…	Is the response rate adequate? 1=Definitely yes (low risk of bias) 2= Probably yes 3= Probably no 4= Definitely no (high risk of bias) Examples of low risk of bias: High enough response rate to ensure that any differences would be unlikely to affect results (>75%) Examples of higher risk (“probably yes” or “probably no”) of bias: > or = 25% missing data but statistical analysis shows no differenc…	Is there little missing data? 1=Definitely yes (low risk of bias) 2= Probably yes 3= Probably no 4= Definitely no (high risk of bias) Examples of low risk of bias: Less than 10% missing data within questionnaires Examples of higher risk of bias (“probably yes” or “probably no”): Less than 15% missing data within questionnaires Examples of high risk of bias: More than 15% missing data within quest…	Is the survey clinically sensible? 1=Definitely yes (low risk of bias) 2= Probably yes 3= Probably no 4= Definitely no (high risk of bias) Examples of low risk of bias: Formal assessment of the comprehensiveness, clarity, and face validity of the questionnaire in a similar population Examples of higher risk of bias (“probably yes” or “probably no”): Formal assessment of comprehensiveness, clarity…	Is there any evidence for the reliability and validity of the survey instrument? 1=Definitely yes (low risk of bias) 2= Probably yes 3= Probably no 4= Definitely no (high risk of bias) Examples of low risk of bias: Reliability and construct validity (i.e. convergent and discriminant validity) of the survey have been well-established in a similar population Examples of higher risk of bias (“probab…
Abbott 2019	1	2	2	1	2
Alharbi 2020	4	1	2	1	2
Balduzzi 2022	2	2	3	2	2
Chepeha 2020	1	1	1	1	1
Dennis 2004	1	4	4	1	3

## Sheet: Dichotomous outcomes
Ref ID	1st Author	Year	Intervention name	Dichotomous outcomes
				Subgroups	Subgroup category	Outcomes	Outcome definition	Follow-up time (weeks)	N randomized/analyzed	Number of events	Measure of association	Measure of association	95% CI lower bound	95% CI upper bound
											1=RR 2=OR 3=HR

## Sheet: Contrinuous outcomes
Ref ID	1st Author	Year	Intervention name	Continuous outcomes		Baseline measure					Follow-up measure
				Outcomes	Outcome measure	N analyzed	Measure of central tendency	Central tendency	Measure of variability	Variability	Follow-up time (weeks)	N analyzed	Measure of central tendency	Central tendency	Measure of variability	Variability
							1=Mean 2=Median		1=Standard deviation 2=Standard error 3=95% CI 4=Interquartile range 5=Range (Max. & Min.)				1=Mean change from baseline 2=Median change from baseline 3=Mean measure at follow-up 4=Median measure at follow-up 5=Mean difference between arms		1=Standard deviation 2=Standard error 3=95% CI 4=Interquartile range 5=Range (Max. & Min.)

## Sheet: Risk of bias for RCTs
Ref ID	Outcomes		Risk of bias (Use the RoB guidance)
	Continous outcomes	Dichotomous outcomes	1) Bias arising from the randomization process	Domain 1 justification	2) Bias due to deviations from the intended intervention	Domain 2 justification	3) Bias due to missing outcome data	Domain 3 justification	4) Bias in measurement of the outcome	Domain 4 justification	5) Bias in selection of the reported results	Domain 5 justification
			1=Low 2=Probably Low 3=Probably High 4=High		1=Low 2=Probably Low 3=Probably High 4=High		1=Low 2=Probably Low 3=Probably High 4=High		1=Low 2=Probably Low 3=Probably High 4=High		1=Low 2=Probably Low 3=Probably High 4=High

## Sheet: CASP for qualitative studies
Ref ID	Section A: Are the results valid?						Section B: What are the resutls			Section C: Will the results help locally?
	Was there a clear statement of the aims of the research? HINT: Consider •what was the goal of the research •why it was thought important •its relevance	Is a qualitative methodology appropriate? HINT: Consider • If the research seeks to interpret or illuminate the actions and/or subjective experiences of research participants • Is qualitative research the right methodology for addressing the research goal	Was the research design appropriate to address the aims of the research? HINT: Consider • if the researcher has justified the research design (e.g. have they discussed how they decided which method to use)	Was the recruitment strategy appropriate to the aims of the research? HINT: Consider • If the researcher has explained how the participants were selected • If they explained why the participants they selected were the most appropriate to provide access to the type of knowledge sought by the study • If there are any discussions around recruitment (e.g. why some people chose not to take part)	Was the data collected in a way that addressed the research issue? HINT: Consider • If the setting for the data collection was justified • If it is clear how data were collected (e.g. focus group, semi-structured interview etc.) • If the researcher has justified the methods chosen • If the researcher has made the methods explicit (e.g. for interview method, is there an indication of how interview…	Has the relationship between researcher and participants been adequately considered? HINT: Consider • If the researcher critically examined their own role, potential bias and influence during (a) formulation of the research questions (b) data collection, including sample recruitment and choice of location • How the researcher responded to events during the study and whether they considered the im…	Have ethical issues been taken into consideration? HINT: Consider • If there are sufficient details of how the research was explained to participants for the reader to assess whether ethical standards were maintained • If the researcher has discussed issues raised by the study (e.g. issues around informed consent or confidentiality or how they have handled the effects of the study on the particip…	Was the data analysis sufficiently rigorous? HINT: Consider • If there is an in-depth description of the analysis process • If thematic analysis is used. If so, is it clear how the categories/themes were derived from the data • Whether the researcher explains how the data presented were selected from the original sample to demonstrate the analysis process • If sufficient data are presented to sup…	Is there a clear statement of findings? HINT: Consider whether • If the findings are explicit • If there is adequate discussion of the evidence both for and against the researcher’s arguments • If the researcher has discussed the credibility of their findings (e.g. triangulation, respondent validation, more than one analyst) • If the findings are discussed in relation to the original research que…	How valuable is the research? HINT: Consider • If the researcher discusses the contribution the study makes to existing knowledge or understanding (e.g. do they consider the findings in relation to current practice or policy, or relevant researchbased literature • If they identify new areas where research is necessary • If the researchers have discussed whether or how the findings can be transfer…
	1 = Yes 2 = Can't tell 3 = No	1 = Yes 2 = Can't tell 3 = No	1 = Yes 2 = Can't tell 3 = No	1 = Yes 2 = Can't tell 3 = No	1 = Yes 2 = Can't tell 3 = No	1 = Yes 2 = Can't tell 3 = No	1 = Yes 2 = Can't tell 3 = No	1 = Yes 2 = Can't tell 3 = No	1 = Yes 2 = Can't tell 3 = No

## Sheet: MMAT
Ref ID	MMAT Criteria - Screening (for all studies)				MMAT Criteria - Quantitative Descriptive										MMAT Criteria - Mixed Methods
	Are there clear research questions? 1=Yes 2=No 3=Can't tell		Do the collected data allow us to address the research questions? 1=Yes 2=No 3=Can't tell		Is the sampling strategy relevant to address the research question? 1=Yes 2=No 3=Can't tell		Is the sample representative of the target population? 1=Yes 2=No 3=Can't tell		Are the measurements appropriate? 1=Yes 2=No 3=Can't tell		Is the risk of non-response bias low? 1=Yes 2=No 3=Can't tell		Is the statistical analysis appropriate to answer the research question? 1=Yes 2=No 3=Can't tell		Is there an adequate rationale for using a mixed methods design to address the research question? 1=Yes 2=No 3=Can't tell		Are the different components of the study effectively integrated to answer the research question? 1=Yes 2=No 3=Can't tell		Are the outputs of the integration of qualitative and quantitative components adequately interpreted? 1=Yes 2=No 3=Can't tell		Are divergences and inconsistencies between quantitative and qualitative results adequately addressed? 1=Yes 2=No 3=Can't tell		Do the different components of the study adhere to the quality criteria of each tradition of the methods involved? 1=Yes 2=No 3=Can't tell
	Judgement	Justification	Judgement	Justification	Judgement	Justification	Judgement	Justification	Judgement	Justification	Judgement	Justification	Judgement	Justification	Judgement	Justification	Judgement	Justification	Judgement	Justification	Judgement	Justification	Judgement	Justification

## Sheet: AMSTAR 2
Ref ID	Did the research questions and inclusion criteria for the review include the components of PICO? (Time frame for follow-up is optional)	Did the report of the review contain an explicit statement that the review methods were established prior to the conduct of the review and did the report justify any significant deviations from the protocol?	Did the review authors explain their selection of the study designs for inclusion in the review?	Did the review authors use a comprehensive literature search strategy?	Did the review authors perform study selection in duplicate?	Did the review authors perform data extraction in duplicate?	Did the review authors provide a list of excluded studies and justify the exclusions?	Did the review authors describe the included studies in adequate detail?	Did the review authors use a satisfactory technique for assessing the risk of bias (RoB) in individual studies that were included in the review?	Did the review authors report on the sources of funding for the studies included in the review?	If meta-analysis was performed did the review authors use appropriate methods for statistical combination of results?	If meta-analysis was performed, did the review authors assess the potential impact of RoB in individual studies on the results of the meta-analysis or other evidence synthesis?	Did the review authors account for RoB in individual studies when interpreting/ discussing the results of the review?	Did the review authors provide a satisfactory explanation for, and discussion of, any heterogeneity observed in the results of the review?	If they performed quantitative synthesis did the review authors carry out an adequate investigation of publication bias (small study bias) and discuss its likely impact on the results of the review?	Did the review authors report any potential sources of conflict of interest, including any funding they received for conducting the review?
